# Supplementary material for: Evaluation of the Nutritional Quality of Chinese Processed Meat Products: Comparison of Two Nutrient Profile Models
Source: Nutrients. 2024 Feb 20;16(5):578. doi: 10.3390/nu16050578 (PMC10935351; doi:10.3390/nu16050578)
Supplement: Supplementary file 1 [file nutrients-16-00578-s001.zip]

Archive with 1 entries (1 files):
- nutrients-2837520-supplementary.pdf
